# Supplementary material for: Tumour measurements on imaging for clinical trial: A national picture of service provision
Source: BJC Rep. 2025 Mar 27;3:19. doi: 10.1038/s44276-025-00131-8 (PMC11950641; doi:10.1038/s44276-025-00131-8)
Supplement: Supplementary file 1 — Supplementary information [file 44276_2025_131_MOESM1_ESM.xlsx]

## Sheet: Sheet1
Id	Role of person completing the questionnaire (please feel free to add more than one).	Is there any infrastructure for the delivery of a service to provide tumour measurements for clinical trial at your institution? Please list the roles and responsibilities of any staff that are specif	Are you completing this questionnaire as:	Who currently performs the 'RECIST' assessments at your institution? Please select all that apply	When do you usually receive the 'RECIST' assessment?	Is there a clear and defined process/workflow for the provision of 'RECIST' assessments in your institution?	How easy is it to have the measurement task fulfilled?	How satisfied are you with your current 'RECIST' measurement service overall (out of 10)	Please briefly explain why you gave this rating?	How do you rate your current 'RECIST' measurement arrangements in terms of timeliness	How do you rate your current 'RECIST' measurement arrangements in terms of reliability e.g. does the service stop during periods of leave or sickness	How do you rate your current 'RECIST' measurement arrangements in terms of confidence in the measurements/outcomes provided	How do you rate your current 'RECIST' measurement arrangements in terms of management of queries (either from trial teams or sponsors)	Is there are clear line of communication to address 'RECIST' measurement related queries, from wither the team or the trial sponsor	Are there any specific unmet needs in your institution with regard to the provision of tumour measurements for clinical trial you would like to highlight?	Is there anything you would like to see developed or improved in the provision of this service at your institution in the future?	Please use this section to add anything further	Who currently performs the 'RECIST' assessments at your institution? Please select all that apply1	Are you happy with the level of service you are currently providing?	Does the individual undertaking the 'RECIST' assessment have additional/specific training for this role?	Is the service and measurements subject to audit?	If the 'RECIST' service is performed by radiology, is there a method of financial re-imbursement for this service to radiology	Are the results generated using a dedicated software?	Is there anything you would like to see developed or improved in the provision of this service at your institution in the future?1	Please use this section to add anything further 1
1	Consultant Oncologist	Yes- we have a '3D lab' that provides a tumour measurement service. There is a lead radiologist who has a very small amount of time dedicated to leading this, the service is otherwise run by radiographers, supported by the physics team	A 'RECIST' service user (You request, receive and respond to the measurements)	Named radiologist throughout a trial;Diagnostic Radiographer;	In addition to and after the clinical report;	There is a written document that makes the service provision clear to the institution as a whole;	We sometimes find it difficult to get someone to do the measurments;	7	There is a robust process for obtaining measurements but the process is limited by lack of resource- in particular radiologist time- to oversee and run the service	3	5	10	5	It can be difficult to get these queries answered	Severe lack of dedicated radiologist time to support the service
2	Consultant Radiologist		A 'RECIST' service provider (You undertake the measuring and decide on the 'RECIST' outcome)															Consultant Radiologist only;	good reports, need more reporters	Unsure;	unsure	I don't know	no	departmental training
3	Consultant Radiologist. Clinical Director of Radiology.	No	A 'RECIST' service provider (You undertake the measuring and decide on the 'RECIST' outcome)															Not sure, radiologists are sometimes asked but none are confident to provide. We usually decline to support trials if they require this level of radiologist input.;	No - it needs a lot of work	Unsure;	Not sure	Measurements at our institution are not performed by radiology
4	Radiologist		A 'RECIST' service provider (You undertake the measuring and decide on the 'RECIST' outcome)															Un-named radiologist (could be a different one each time);	We could do better	Unsure;	Unsure	I don't know	No	More reliable methods to ensure continuity
5	Redacted	No real infrastructure	A 'RECIST' service provider (You undertake the measuring and decide on the 'RECIST' outcome)															Un-named radiologist (could be a different one each time);	We could do better	A period of shadowing/supervision from someone else already doing the task;	No - we have not audited and have no plan to	I don't know	No	More education so more people can report these
6	Consultant Radiologist	yes - multiple trials. Leeds is one of the leading research trial centres in oncology in the UK	A 'RECIST' service provider (You undertake the measuring and decide on the 'RECIST' outcome)															Named radiologist throughout a trial;Un-named radiologist (could be a different one each time);	We could do better	Unsure;	No - we have not audited and have no plan to	I don't know	No	This is a very good initiative and would ask good questions for us to answer. I am sure we can improve what we do.
7	Consultant Radiologist (Oncological imaging lead for the trust)	There is a clinical trials steering group which meets once a month. Multiple different healthcare professionals attend. At the meeting, new potential trials requiring imaging are discussed for approval. If approved, the clinical team and oncology imaging lead will identify suitable radiologists to take ownership of RECIST measurements for trial patients.	A 'RECIST' service provider (You undertake the measuring and decide on the 'RECIST' outcome)															Named radiologist throughout a trial;	Yes	None;	No - we have not audited and have no plan to	Radiology receives a proportion of the trial money for performing the scan and providing RECIST measurements	No	Access to a free RECIST training course would be beneficial
8	Consultant radiologist	research nurses and helpers to coordinate and data entry	A 'RECIST' service provider (You undertake the measuring and decide on the 'RECIST' outcome)															Named radiologist throughout a trial;	Yes	Experience, attending scientific meetings and reading literature to ensure compliance with current practice ;	No - we have not audited and have no plan to	Rafiologist time is recognised by our R&D department and “reimbursed” by funding sessions	No	Can’t think of anything
9	Redacted	YES REDACTED - Small pool of Consulting Radiologists, who have specific interest in Cancer Imaging and in supporting clinical trials, which are an important component of work in Velindre. Trial Scans for RECIST reporting are identifiable with different referral form. Reporting of these is not outsourced. There is an agreed system for reports and then used to template follow-ups. Single clerical p…	A 'RECIST' service provider (You undertake the measuring and decide on the 'RECIST' outcome)															Un-named radiologist (could be a different one each time);Consultant Radiologist only;trainee radiologist under supervision;	Yes	A period of shadowing/supervision from someone else already doing the task;	This is a specious question. Repeat imaging and measurements is an intrinsic review of previous practice - eg ad hoc audit in practice if not name. Subsequent corrections, discussion between colleagues and/or REALM as required.	I believe so, at some level. It is certainly reflected in our reporting allocations.	no	we would welcome comments from external reviews, and are grateful for the offer of the teaching course, which will be circulated
10	PI	As a trials unit we fund sessions for consutlant radiologists to report our scans to RECIST. The hospital allows access to scanners for dedicated research scanning sessions (although these are more limited than previously due to capacity issues	A 'RECIST' service user (You request, receive and respond to the measurements)	Named radiologist throughout a trial;	In addition to and after the clinical report;	There is a written document on a per team/trial basis;	There are people always available to help;	9	Great team of engaged radiologists supporting us	9	9	9	9	There is a named individual or group that I can contact directly for clarification	None identified, main issue is capacity to do scans, not to report them	see above
11	Investigator	Radiologists	A 'RECIST' service user (You request, receive and respond to the measurements)	Un-named radiologist (could be a different one each time);	At the same time as the clinical report;	There is a written document that makes the service provision clear to the institution as a whole;	As long as the request is made in the original radiology request this is done (however the reporting is not always consistent);	7	Different radiologists can give different reports and change marker lesions or the interpretation of marker lesions requiring clarification of the current and previous scans. This requires considerable chasing and is time consuming and causes delays, lack of clarity and anxiety for patients.	9	9	7	8	This depends on the sponsor		Ensuring training for all radiologists (including trainees) is up to date. Recognising that each scan does not sit in isolation and changing parameters requires consistency for all prior scans on study for that patient.
12	Biological Specimen Coordinator/Research Practitioner for Research Team		A 'RECIST' service user (You request, receive and respond to the measurements)	Named radiologist throughout a trial;	Unknown;	Unknown;	We sometimes find it difficult to get someone to do the measurments;
13	Consultant radiologist and nuclear medicine physician	Reporting radiographers provide the RECIST measurements for trials at our trust, however, I am consulted about these studies when they have queries and I would like to have a better grasp of this to support my colleagues as I have not had any formal training on RECIST reporting. This will also be of benefit for MDTs.	A 'RECIST' service provider (You undertake the measuring and decide on the 'RECIST' outcome)															Diagnostic Radiographer;	We could do better	Unsure;	Unsure	I don't know	I am not aware	When staffing permits it would be good to have a lead consultant in this area
14	Senior Research Practitioner	N/A	A 'RECIST' service user (You request, receive and respond to the measurements)	Diagnostic Radiographer;	In addition to and after the clinical report;They are collected and performed in batches after clinical reporting;	There is no written document but the process is clear;	There are people always available to help;	9	We have a great relation with our assigned radiographer or her stand in, should she be on leave or unavailable.	8	8	8	9	There is a named individual or group that I can contact directly for clarification	N/A	N/A
15	Lead Research Nurse	No Our radiology team do not do RECIST reporting as standard	A 'RECIST' service user (You request, receive and respond to the measurements)	Un-named radiologist (could be a different one each time);Consultant clinician (Non-radiologist);	In addition to and after the clinical report;	There is no written document but the process is clear;The process is unclear and must be worked out for each trial;	We often find it difficult to find someone to do the measurements;	1		1	1	8	2	It can be difficult to get these queries answered		It would be helpful to have a names radiologist to go to about RECIST, even if it was on a per trial basis.
16	Consultant Radiologist	None	A 'RECIST' service provider (You undertake the measuring and decide on the 'RECIST' outcome)															Diagnostic Radiographer;Named radiologist throughout a trial;	We could do better	Yes - accredited training (Please provide details in the free text at the end);	Yes - we have a regular audit programme	I don't know
17	Radiology Research Coordinator	4 Consultant radiologists who report RECIST 1.1 1 research coordinator to highlight scans to radiologists and track financial payments for it.	A 'RECIST' service user (You request, receive and respond to the measurements)	Un-named radiologist (could be a different one each time);	In addition to and after the clinical report;	There is no written document but the process is clear;	We sometimes find it difficult to get someone to do the measurments;	9	4 named radiologists to do RECIST but always difficulties during holidays/strikes or if hospital capacity issues (winter pressures/business continuity etc. )	8	8	10	10	Someone is usually able to help	More radiologists who are willing to do it.	Developing RECIST template to assist with reporting.
18	Specialty Radiologist	yes; Breast and lung radiologists	A 'RECIST' service provider (You undertake the measuring and decide on the 'RECIST' outcome)															Un-named radiologist (could be a different one each time);	We could do better	Unsure;	No - we have not audited but plan to	I don't know	no	A dedicated software would be helpful
19	Research Nuclear Medicine Technologist	Radiologist - provides RECIST measurements for clinical trial patients	A 'RECIST' service user (You request, receive and respond to the measurements)	Un-named radiologist (could be a different one each time);	In addition to and after the clinical report;They are collected and performed in batches after clinical reporting;	There is no written document but the process is clear;	It has been difficult in the past but we have changed our processes to overcome this (please describe in the free text at the end);Radiologist is paid bank hours to complete this from R&D budget;	6	Now that there is one main point of contact for RECIST reporting, it is a more consistent process (although it is still not a perfect system). However it requires the radiologist having the time to complete, which they may not due to other work commitments; also due to so many trials requiring this, the burden of work can be significant and can mean delays to receiving it (especially as many tria…	6	3	10	5	It can be difficult to get these queries answered
20	Research Nurse	Yes - we have a dedicated Radiologist who fill in the RECIST Report	A 'RECIST' service user (You request, receive and respond to the measurements)	Named radiologist throughout a trial;	In addition to and after the clinical report;	There is a written document that makes the service provision clear to the institution as a whole;	it is difficult waiting for the report to come out before we can have the recist done;	6		5	5	5	5	There is a named individual or group that I can contact directly for clarification
21	Senior Research Nurse	No Infrastructure, no specific person. We normally contact the radiologist who carried out the scan and request RECIST measurements.	A 'RECIST' service user (You request, receive and respond to the measurements)	Un-named radiologist (could be a different one each time);Research Nurse;	In addition to and after the clinical report;	The process is unclear and must be worked out for each trial;	We often find it difficult to find someone to do the measurements;	2	The Research nurses have struggled to get RECIST measurements, often these require a separate request and come approx 10-14 days after the scan, in addition the reports do not always mention, or make it clear, which lesion is being referred to. It is the nurses who then have to calculate whether this is PD,PR, SD etc.	2	2	2	2	It can be difficult to get these queries answered	A standard template that could be used on PPM+.	AS ABOVE
22	Oncologist	3d lab	A 'RECIST' service user (You request, receive and respond to the measurements)	Named radiologist throughout a trial;	In addition to and after the clinical report;	There is no written document but the process is clear;	We sometimes find it difficult to get someone to do the measurments;	5	Could be quicker	5	5	8	5	It can be difficult to get these queries answered	Need more Radiologists	More radiology time
23	Clinical Research Delivery Manager	It has been a struggle a deliver a cancer commercial trials in our Trust as the Imaging Department cannot support due to understaffing and time constraint.	A 'RECIST' service user (You request, receive and respond to the measurements)	Named radiologist throughout a trial;	In addition to and after the clinical report;They are collected and performed in batches after clinical reporting;Need to email/remind the named radiologist;	The process is unclear and must be worked out for each trial;	Difficult as no one is willing to do the extra work of RECIST reporting.;	1	Imaging Department unable to support cancer clinical studies due to understaffing and inability to do RECIST reporting. Why RECIST reporting is not a standard of practice in NHS for cancer patients?	3	3	3	3	It can be difficult to get these queries answered	Yes. Inability to support cancer clinical trials due to RECIST reporting.	Yes. For the RECIST reporting be included as a standard of practice, not only for our Trust, and to the whole NHS.	Again, for RECIST reporting to become a standard of practice.
24	Radiologist	Yes. Most trials (not all) are run through the trial unit. Research radiographers perform the trials scans on a set day. They anonymise and upload the scan data. A small group (of three radiologist) perform the measurements and upload the trial measurements to a password protected shared drive for access by the trials unit.	A 'RECIST' service provider (You undertake the measuring and decide on the 'RECIST' outcome)															Un-named radiologist (could be a different one each time);	Yes	A period of shadowing/supervision from someone else already doing the task;	No - we have not audited and have no plan to	Yes	No	No
25	Consultant Radiologist	The trial nurses remind the Radiologists when RECIST reporting is required or missing	A 'RECIST' service provider (You undertake the measuring and decide on the 'RECIST' outcome)															Un-named radiologist (could be a different one each time);Named radiologist throughout a trial;	We could do better	A period of shadowing/supervision from someone else already doing the task;	No - we have not audited and have no plan to	No	No
26	Consultant Radiologist	No	A 'RECIST' service provider (You undertake the measuring and decide on the 'RECIST' outcome)															Un-named radiologist (could be a different one each time);Consultant Radiologist only;	We could do better	None;Unsure;	No - we have not audited and have no plan to	I don't know	No	Yes. It would be great if the trial patients were identified prior to reporting and if the same radiologist with a specialist interest in the field and appropriate RECIST training, report the scans every time.
27	Research Nurse	We have a named Consultant Radiologist for each clinical trial responsible for reporting trial scans.	A 'RECIST' service user (You request, receive and respond to the measurements)	Named radiologist throughout a trial;	At the same time as the clinical report;	There is a written document on a per team/trial basis;	It has been difficult in the past but we have changed our processes to overcome this (please describe in the free text at the end);	3	We constantly battle to have RECIST measurements added to the report. Often they just compare with the previous scan and not the nadir.	3	3	5	3	It can be difficult to get these queries answered		Yes I would love for them to report quickly and with the measurement compared to the correct scan
28	Clinical Research Nurse	Radiologist	A 'RECIST' service user (You request, receive and respond to the measurements)	Un-named radiologist (could be a different one each time);Diagnostic Radiographer;	At the same time as the clinical report;They are collected and performed in batches after clinical reporting;	There is a written document that makes the service provision clear to the institution as a whole;	There are people always available to help;	7	On the whole the reporting is done correctly and timely. When a new baseline is requested, on occasion the reporter will compare to previous scans	10	10	9	7	There is a named individual or group that I can contact directly for clarification
29	Research Nurse	Yes - lead Radiologist (Name redacted). She is approachable and adheres as best she can. Team not that supportive and some refuse to Recist report hence left to her to complete. We want a unified template that they use documenting TL / NTL and overall result. It seems a lot to ask for	A 'RECIST' service user (You request, receive and respond to the measurements)	Named radiologist throughout a trial;	At the same time as the clinical report;	The process is unclear and must be worked out for each trial;	It has been difficult in the past but we have changed our processes to overcome this (please describe in the free text at the end);	3	for over a decade we have tried to address this. As mere Research nurses we have held a meeting with the Team of radiologists to explain how paramount this is for Patient outcomes and treatment. Some in utter dis interest - our lead Laura has tried to be as helpful as she can be - but will at times ask what we need -- rather than taking ownership	8	4	5	5	There is a named individual or group that I can contact directly for clarification	yes - as already explained	Yes. All Consultant Radiologists should recognise the importance and basic requirement of them ti RESICT report
30	Clinical Trial Practitioner	yes but we use a serperate charity the REDACTED scanner to scan and report patients tumour measurements. I cannot give you their roles and responsinilities.	A 'RECIST' service user (You request, receive and respond to the measurements)	Un-named radiologist (could be a different one each time);	At the same time as the clinical report;	There is no written document but the process is clear;	We sometimes find it difficult to get someone to do the measurments;	6	It is usually good, sometimes there are staff shortages in the REDACTED Centre and we have to call to ask for results	6	4	7	7	Someone is usually able to help	I dont know	No
31	Clinical Research Fellow		A 'RECIST' service user (You request, receive and respond to the measurements)	Un-named radiologist (could be a different one each time);	At the same time as the clinical report;	There is a written document that makes the service provision clear to the institution as a whole;	There are people always available to help;	8		8	9	9	9	Someone is usually able to help
32	Diagnostic Radiologist in a cancer centre, also have some contact with Trials teams re research governance and RECIST reporting	Yes but very rudimentary. Radiographers know who is happy to report and who is not - is the height of it.	A 'RECIST' service provider (You undertake the measuring and decide on the 'RECIST' outcome)															Un-named radiologist (could be a different one each time);Consultant Radiologist only;	We could do better	A period of shadowing/supervision from someone else already doing the task;	No - we have not audited and have no plan to	Some trials may, many don't.	No	More standardisation, more trained reporters, more feedback.
33	Consultant Paediatric Radiologist	Trial coordinator provides forms but responsibility for documentation with Radiologist	A 'RECIST' service provider (You undertake the measuring and decide on the 'RECIST' outcome)															Un-named radiologist (could be a different one each time);	We could do better	None;	No - we have not audited and have no plan to	No	No	Financial support for radiology time
34	Consultant Radiologist, AI and research lead	Imaging performed by research radiographers on oncology scanners. Recist reported by cross sectional diagnostic radiologist remunerated per scan. RANO more difficult as neuroradiology are a separate department and don't have as much capacity.	A 'RECIST' service provider (You undertake the measuring and decide on the 'RECIST' outcome)															Un-named radiologist (could be a different one each time);	Yes	Yes - accredited training (Please provide details in the free text at the end);Need GCP and training;	No - we have not audited and have no plan to	Yes	no	Better automation and consistency using software	I currently don't personally report oncology research scans therefore the reporting is not delivered by experts who are involved with the lung MDT. It would be good to have better integration of research into clinical care.
35	Consultant oncologist	Ad hoc only	A 'RECIST' service user (You request, receive and respond to the measurements)	Named radiologist throughout a trial;	In addition to and after the clinical report;	The process is unclear and must be worked out for each trial;	We often find it difficult to find someone to do the measurements;	6	Radiologists need commitment and show interest	5	3	3	5	There is a named individual or group that I can contact directly for clarification	Need a wider interested team	NA
36	Radiology trainee	Yes	A 'RECIST' service provider (You undertake the measuring and decide on the 'RECIST' outcome)															Named radiologist throughout a trial;Consultant clinician (Non-radiologist);	Yes	Yes - accredited training (Please provide details in the free text at the end);	Yes - we have a regular audit programme	I don't know	Yes
37	Clinical Research Nurse	Trained Radiologist offer RECIST measurement in request	A 'RECIST' service user (You request, receive and respond to the measurements)	Named radiologist throughout a trial;	In addition to and after the clinical report;	There is no written document but the process is clear;	We sometimes find it difficult to get someone to do the measurments;	8		8	7	10	7	There is a named individual or group that I can contact directly for clarification		make RECIST measurement as routine for all patients under active treatment, not just for Trial
38	pi; research governance committee chair	for commercial trials, we have contract with external reporting agency to do this. in addition, there is (very limited) ring fenced 'in house' radiology time for non-commercial recist reporting.	A 'RECIST' service user (You request, receive and respond to the measurements)	Un-named radiologist (could be a different one each time);	At the same time as the clinical report;	probably the first option: only i've never seen it (it's managed via R+I);	There are people always available to help;	9	timely and complete reporting. not always 100% accurate.	10	10	8	8	It can be difficult to get these queries answered	sometimes difficult getting baseline measurements when the baseline scan was derived from a non-trial request (ie. scan was done as standard of care before the patient entered the trial).	it would be good if tumour measurements were embedded in standard practice for advanced solid tumours. This would make research easier, and standard of care better.
39	Lead Research Nurse	Lead Radiologist Clinical trial Imaging practitioners	A 'RECIST' service user (You request, receive and respond to the measurements)	Named radiologist throughout a trial;Diagnostic Radiographer;Other trial staff;	At the same time as the clinical report;In addition to and after the clinical report;	There is no written document but the process is clear;	There are people always available to help;	10		10	7	7	10	There is a named individual or group that I can contact directly for clarification
40	PI/consultant	a funded RECIST service led by radiologist and then radiographers. For RECIST only, not RANO. they will do modified RECIST eg iRECIST, RECIST for meso, etc. Radiologist identifies baseline target and non target lesions. Radiographers do read follwo up scans and liaise with radiologists over queries. works well. Wish they'd do RANO though. The cost is borne by commercial trial. Its problematic for…	A 'RECIST' service user (You request, receive and respond to the measurements)	Diagnostic Radiographer;Doctor (Non-radiologist);	They are collected and performed in batches after clinical reporting;	There is a written document that makes the service provision clear to the institution as a whole;	There are people always available to help;We sometimes find it difficult to get someone to do the measurments;	9	god formal service (at cost). works well. however, cost is the issue and they dont do RANO	10	10	10	10	There is a named individual or group that I can contact directly for clarification	RANO is not reviewed	to be able to see the MINT software reports in the EMR. RANO reporting
41	Consultant Oncologist	We have offered to fund PA time in radiology from commercial clinical trial monies to support RECIST reporting	A 'RECIST' service user (You request, receive and respond to the measurements)	Un-named radiologist (could be a different one each time);	At the same time as the clinical report;In addition to and after the clinical report;	The process is unclear and must be worked out for each trial;	We sometimes find it difficult to get someone to do the measurments;	5		6	4	10	7	It can be difficult to get these queries answered
42	Interim Head of Professional Services previously Lead Research Nurse for Cancer	No, rely on the goodwill from consultant radiologists to provide this service	A 'RECIST' service user (You request, receive and respond to the measurements)	Un-named radiologist (could be a different one each time);Named radiologist throughout a trial;	At the same time as the clinical report;	The process is unclear and must be worked out for each trial;	We often find it difficult to find someone to do the measurements;	3	Rely on one consultant radiologist to facilitate obtaining measurements.	10	2	10	10	There is a named individual or group that I can contact directly for clarification	Reliance on one individual - it would be good if there were more named individuals who were willing to be directly approached for RECIST measurements	This incorporated into standard reporting for a trial that requires RECIST reporting.
43	Research nurse	Yes. I'm sorry, I don't know this information	A 'RECIST' service user (You request, receive and respond to the measurements)	Un-named radiologist (could be a different one each time);	At the same time as the clinical report;	There is no written document but the process is clear;	We often find it difficult to find someone to do the measurements;	5	Due to the difficulty of getting a result in time to randomise patients sometimes	4	4	9	8	Someone is usually able to help
44	measuring tumour response of lung malignancy in lung trials according to RECIST 1.1 criteria	yes insignia PACS & Terarecon	A 'RECIST' service provider (You undertake the measuring and decide on the 'RECIST' outcome)															Named radiologist throughout a trial;	We could do better	A period of shadowing/supervision from someone else already doing the task;	unsure	I don't know	no	organized system on PACS to facilitate RECIST reporting
45	Clinical Oncologist	Performed frequently by clinical fellows and supported by tumour unit radiologists	A 'RECIST' service provider (You undertake the measuring and decide on the 'RECIST' outcome)															Doctor (Non-radiologist);Un-named radiologist (could be a different one each time);	We could do better	A period of shadowing/supervision from someone else already doing the task;	Yes - we have an adhoc audit programme	Yes		Could RECIST reporting be performed using AI algorithms
46	Senior cross sectional radiographer with one day a week imaging research team	Measurements are generally carried out by our radiologist who is involved with all our oncology research studies. As a part time research radiographer with 25 years experience of CT scanning, I am learning to undertake RECIST measurements, and these will then be checked and the clinical report written by the radiologist. This has been extremely challenging and slow progress for many reasons so fa…	A 'RECIST' service provider (You undertake the measuring and decide on the 'RECIST' outcome)															Named radiologist throughout a trial;Trainee radiologist;Diagnostic Radiographer;Consultant Radiologist only;	Yes	Unsure;A period of shadowing/supervision from someone else already doing the task;very short period of shadowing and then joining teaching sessions with registrars when time allows for me. Our radiologist is very experienced.;	Plan to audit my training	Yes	No	Improved training	More study days and training courses available, especially for radiographers. This is the first I will have found to attend in 3 years.
47	CT Lead Radiographer	Consultant Radiologists	A 'RECIST' service user (You request, receive and respond to the measurements)	Un-named radiologist (could be a different one each time);	At the same time as the clinical report;	There is a written document on a per team/trial basis;	There are people always available to help;	10	All our consultant radiologists assist with this	10	10	10	10	Someone is usually able to help
48	PACS/Radiology Trials Manager	Consultant Radiologist - Reports RECIST for Trial Patients	A 'RECIST' service user (You request, receive and respond to the measurements)	Un-named radiologist (could be a different one each time);	At the same time as the clinical report;In addition to and after the clinical report;	There is a written document on a per team/trial basis;	There are people always available to help;	10		10	10	10	10	There is a named individual or group that I can contact directly for clarification
49	Consultant Radiologist	We have a 'RECIST' research team - I mainly have interaction with them when they send on email requests for the next RECIST report for trial patients so do not know exactly what their full role/responsibilities are.	A 'RECIST' service provider (You undertake the measuring and decide on the 'RECIST' outcome)															Consultant Radiologist only;	Yes	Yes - accredited training (Please provide details in the free text at the end);	Not sure - I'm only involved in Gynae trials and there is only one of me who RECIST reports on Gynae trials at REDACTED - I do not audit myself but not sure if there are audits of our work going on in the background	Yes	No	It would be better if we had more than 1 Consultant Radiologist able to provide RECIST reports for Gynae trials but that is not feasible at the moment
50	consultant		A 'RECIST' service user (You request, receive and respond to the measurements)	Named radiologist throughout a trial;	At the same time as the clinical report;	The process is unclear and must be worked out for each trial;	There are people always available to help;	9		8	9	9	9	There is a named individual or group that I can contact directly for clarification
51	Research Nurse	Not standard of care but can be requested. Not all radiologists are confident in using RECIST but some are	A 'RECIST' service user (You request, receive and respond to the measurements)	Named radiologist throughout a trial;	At the same time as the clinical report;	There is no written document but the process is clear;	We sometimes find it difficult to get someone to do the measurments;	3	It has been requested before but not done.	4	4	4	5	It can be difficult to get these queries answered	no comment	I would like RECIST used as a matter of course when compiling radiology reports
52	Lead oncology/haematology research nurse	Yes, but I would need to ask permission to share their details	A 'RECIST' service user (You request, receive and respond to the measurements)	Named radiologist throughout a trial;	At the same time as the clinical report;	There is no written document but the process is clear;	There are people always available to help;	10	Excellent communication from the team	10	10	10	10	There is a named individual or group that I can contact directly for clarification	Not at the moment, but time for the reporting team is a problem, with very busy jobs they provide an excellent service	Not at present
53	colleague in radiology department with responsibility for clinical trial imaging		A 'RECIST' service user (You request, receive and respond to the measurements)	Named radiologist throughout a trial;	At the same time as the clinical report;In addition to and after the clinical report;	There is no written document but the process is clear;		7		6	6	6	6	It can be difficult to get these queries answered
54	Senior Research Practitioner		A 'RECIST' service user (You request, receive and respond to the measurements)	Named radiologist throughout a trial;	In addition to and after the clinical report;	The process is unclear and must be worked out for each trial;Currently in progress ;	We sometimes find it difficult to get someone to do the measurments;							Someone is usually able to help
55	Consultant Radiologist	No	A 'RECIST' service provider (You undertake the measuring and decide on the 'RECIST' outcome)															Named radiologist throughout a trial;Un-named radiologist (could be a different one each time);Consultant Radiologist only;	We could do better	None;	No - we have not audited but plan to	No	No	A system / software to assess RECISt for better clinical trail delivery. For more course for radiologist to help in being confident with the same.
56	Radiologist	No.	A 'RECIST' service provider (You undertake the measuring and decide on the 'RECIST' outcome)															Named radiologist throughout a trial;	We could do better	I have been on courses;	No - we have not audited and have no plan to	Yes	No	Software that is embedded into CRIS.
57	Consultant Radiologist. National TMG for a number of studies. Local reporter	Resources at the parent trust are limited/stretched; little access to scanners for image acquisition and time for reporting due to clinical pressures. Activity is undertaken at the local medical charity (Cobalt Medical Charity) facilities at Linton House/Cobalt Imaging Centre.	A 'RECIST' service provider (You undertake the measuring and decide on the 'RECIST' outcome)															Named radiologist throughout a trial;Un-named radiologist (could be a different one each time);	Fortunately the support from radiographers and admin staff is excellent. I am always looking to improve my interpretation/enhance our overall service	Variable - depending upon the radiologist;	Measurements are frequently checked externally; queries from providers are answered/discussed	Variable.	No	A more streamlined arrangement between the various parties involved	Many radiologists find RECIST difficult, not particularly intuitive and different from their clinical practice and thus do not put themselves forward to do it.
58	Radiologist	Yes - scans are assigned to radiologists for reporting	A 'RECIST' service provider (You undertake the measuring and decide on the 'RECIST' outcome)															Named radiologist throughout a trial;	Yes	A period of shadowing/supervision from someone else already doing the task;	No - we have not audited and have no plan to	Yes
59	Radiology Consultant	Lead Radiology Consultant for Research reporting with oversight/governance/POC for research team. Radiology Consultants x 2 (soon to be 4) with RECIST reporting experience	A 'RECIST' service provider (You undertake the measuring and decide on the 'RECIST' outcome)															Named radiologist throughout a trial;Consultant Radiologist only;	Yes but aspiring to grow the service and governance thereof	A period of shadowing/supervision from someone else already doing the task;	No formal governance process but review cases when raised by trial auditor	I don't know	We are starting to use RECIST package within Sectra	Heightened engagement from management/leadership. Established courses would be great.
60	Oncologist	yes consultant radiologist led, funded time/sessional work	A 'RECIST' service user (You request, receive and respond to the measurements)	Un-named radiologist (could be a different one each time);	At the same time as the clinical report;	There is no written document but the process is clear;	There are people always available to help;	9	good cancer focused service	9	9	9	8	There is a named individual or group that I can contact directly for clarification	increase efficiency reducing burden on consultant time, options of automation	trialling of automated systems
61	Redacted	Yes. Research Radiographer who co-ordinates trial set up within radiology, patient scanning and funding streams into Radiology. Three recist reporting Radiologists.	A 'RECIST' service provider (You undertake the measuring and decide on the 'RECIST' outcome)															Named radiologist throughout a trial;	Yes	A period of shadowing/supervision from someone else already doing the task;	No - we have not audited and have no plan to	Yes	No	No	We record our measurements onto standardised forms for each patient within a shared drive. Named Radiologists create and fill in these forms which are then accessed by the research teams. We provide a clinical report and recist measurements on all patients on the day of scanning. The clinical report is counted as part of our ordinary DCC. The recist part is paid as a separate payment.
62	Radiologist	No	A 'RECIST' service provider (You undertake the measuring and decide on the 'RECIST' outcome)															Consultant Radiologist only;	We could do better	A period of shadowing/supervision from someone else already doing the task;None;	No - we have not audited and have no plan to	No	No	Standard practice by all
63	Reporting Radiographer	All radiologist's report on clinical trials patients, Research Radiographer and Reporting Radiographer to perform RECIST assessments	A 'RECIST' service provider (You undertake the measuring and decide on the 'RECIST' outcome)															Diagnostic Radiographer;Un-named radiologist (could be a different one each time);	Yes	Yes - a locally developed training programme including a competency assessment;	Yes - we have a regular audit programme	I don't know		Accredited training for radiographer in RECIST assessment reporting.	Recognition of the role for RECIST assessment radiographer with in departments.
64	Consultant Radiologist	Radiologists Reporting radiographers	A 'RECIST' service provider (You undertake the measuring and decide on the 'RECIST' outcome)															Un-named radiologist (could be a different one each time);Diagnostic Radiographer;	Yes	Yes - accredited training (Please provide details in the free text at the end);Yes - a locally developed training programme including a competency assessment;	No - we have not audited and have no plan to	I don't know	No	No
65	Redacted	Radiologists led Roles- RECIST reporting	A 'RECIST' service provider (You undertake the measuring and decide on the 'RECIST' outcome)															Un-named radiologist (could be a different one each time);	We could do better	Locally develpoed training programme but no competency assesment ;	No - we have not audited but plan to	Yes	Yes. Locally developed software	Currently managed by a team of 4 radiologists , Sustainability can be difficult if numbers increase as reporting being done outside job plan
66	Clinical Trial Co-ordinator	There are two of the radiologists who can add RECIST assessments to the CT imaging reports	A 'RECIST' service user (You request, receive and respond to the measurements)	Un-named radiologist (could be a different one each time);	In addition to and after the clinical report;	There is no written document but the process is clear;	We sometimes find it difficult to get someone to do the measurments;	7	The time taken to get RECIST added to the reports can sometimes be months	4	6	9	6	It can be difficult to get these queries answered
67	Clinical Trials Radiographer	Yes- RECIST Reporting 0.2 wte and within my job description	A 'RECIST' service provider (You undertake the measuring and decide on the 'RECIST' outcome)															Diagnostic Radiographer;Un-named radiologist (could be a different one each time);	Yes	Yes - a locally developed training programme including a competency assessment;	Yes - we have a regular audit programme	It is costed at set up but unsure if we receive payment	No	Monitor accurate activity, reimbursement and reporting templates
68	Clinical Research Practitioner - Working in Oncology research	I don't feel that there is	A 'RECIST' service user (You request, receive and respond to the measurements)		They are collected and performed in batches after clinical reporting;In addition to and after the clinical report;	There is no written document but the process is clear;	We sometimes find it difficult to get someone to do the measurments;	4		5	1	6		It can be difficult to get these queries answered
69	Consultant radiologist	Yes. Research radiographers (collating RECIST reports) and consultant radiologists (reporting RECIST scans)	A 'RECIST' service provider (You undertake the measuring and decide on the 'RECIST' outcome)															Un-named radiologist (could be a different one each time);Research radiographer;	We could do better	Research radiographer: period of shadowing/supervision from someone else already doing the task; radiologist, general CME.;	No - we have not audited and have no plan to	Yes		Increase in the number of in house radiologists who can contribute to RECIST reporting.
